# Supplementary material for: Mesenchymal Stromal Cell-Derived Extracellular Vesicles for Reversing Hepatic Fibrosis in 3D Liver Spheroids
Source: Biomedicines. 2024 Aug 14;12(8):1849. doi: 10.3390/biomedicines12081849 (PMC11351945; doi:10.3390/biomedicines12081849)
Supplement: Supplementary file 1 [file biomedicines-12-01849-s001.zip]

Archive with 1 entries (1 files):
- biomedicines-3111960-supplementary.pdf
